# Supplementary material for: A therapeutic combination of two small molecule toxin inhibitors provides broad preclinical efficacy against viper snakebite
Source: Nat Commun. 2020 Dec 15;11:6094. doi: 10.1038/s41467-020-19981-6 (PMC7738508; doi:10.1038/s41467-020-19981-6)
Supplement: Supplementary file 4 — Source Data [file 41467_2020_19981_MOESM4_ESM.xlsx]

## Sheet: Figure 2
PANEL A	EOC	ECAR	BAS	BAR	DRUS	PBS
	3144823	4842495	2188821	4308149	633559	455242
	3489646	4834437	2261682	4301366	603718	459776
	3108471	5051378	2206262	4300399	601274	424075
PANEL B
Venom	Dose (micromolar)	Dimercaprol			DMPS			Marimastat
Bitis arietans	150	15.3818	14.876	14.901	20.1452	19.0476	17.6656	15.0205	14.976	14.1911
	15	16.3406	15.4164	15.5101	22.3961	20.1207	18.6801	15.8748	15.6727	15.1667
	1.5	16.3381	16.0885	15.4648	27.5573	26.2675	26.3803	15.1047	15.4314	14.6435
	0.15	26.7138	24.5741	23.7644	58.3496	76.9096	78.8714	15.7253	17.1518	13.9167
Bothrops asper	150	26.9201	36.0411	27.8434	33.142	30.6392	28.5849	33.7275	43.4535	29.6154
	15	36.4776	36.4971	29.4073	34.6541	41.4523	39.2938	34.1722	57.3186	33.0579
	1.5	52.1951	46.0139	38.787	91.8258	82.4059	78.6241	34.7471	27.7882	32.2065
	0.15	86.0523	75.677	66.7588	93.7555	95.7972	91.7687	36.7619	33.9924	33.6553
Echis ocellatus	150	15.563	16.8718	16.6432	15.3569	14.8369	16.006	19.6025	15.3204	18.1136
	15	17.6103	18.1155	16.6523	18.6328	21.5132	17.5016	20.8108	21.1203	19.3205
	1.5	27.5244	20.5207	18.2365	57.5598	84.4396	67.0602	17.4581	13.773	17.2175
	0.15	54.5014	38.8192	45.6185	87.0249	92.7012	86.903	25.6689	22.0911	22.0627
Echis carinatus	150	11.223	13.9151	10.3819	13.0224	14.752	12.5581	20.533	17.4151	10.1488
	15	11.4563	14.5818	10.6976	24.5956	26.5777	20.6819	22.9494	21.3373	11.481
	1.5	27.5969	16.0218	16.6911	65.1936	65.7134	57.243	21.6606	17.6589	10.1728
	0.15	59.5947	67.3508	57.8998	88.5157	93.2091	90.9861	25.1346	20.782	11.9399
PANEL C		Dose	Marimastat			Batimastat
	EOC	1.5	17.4581	13.773	17.2175	17.4012	26.4486	12.3262
	ECAR	1.5	21.6606	17.6589	10.1728	16.4743	15.5013	9.27483
	BAS	1.5	34.7471	27.7882	32.2065	26.6443	31.4623	33.3139
	BAR	1.5	15.1047	15.4314	14.6435	15.0512	18.1724	19.8159
	EOC	0.15	25.6689	22.0911	22.0627	17.6296	26.934	12.3823
	ECAR	0.15	25.1346	20.782	11.9399	16.4712	15.825	9.52174
	BAS	0.15	36.7619	33.9924	33.6553	28.4602	27.7481	35.1348
	BAR	0.15	15.7253	17.1518	13.9167	15.4207	19.1205	18.8437

## Sheet: Figure 3
PANEL A
	EOC	ECAR	BAS	DRUS	BAR	Plasma
	0.1122	0.1079	0.073	0.0943	0.0356	0.0302
	0.127	0.117	0.0732	0.097	0.0278	0.0312
	0.1276	0.1253	0.0732	0.1	0.0313	0.0313
	0.1306	0.1277	0.0746	0.1074		0.0318
	0.1474	0.132	0.0757	0.1094		0.0319
PANEL B
	Dose (micromolar)	Dimercaprol			DMPS			Marimastat			Batimastat
Echis ocellatus	150	0.038	0.0465	0.041	0.037333	0.048667	0.039	0.024706	0.024348	0.020882	0.022059	0.035373	0.048986
	15	0.031	0.039	0.025	0.092333	0.098	0.085	0.025588	0.028986	0.0225	0.018529	0.03194	0.038261
	1.5	0.052	0.029	0.032667	0.126	0.157	0.124	0.045797	0.047059	0.047353	0.034118	0.028657	0.037391
	0.15	0.122	0.098333	0.082	0.157333	0.213667	0.150667	0.097647	0.097941	0.094853	0.048824	0.038806	0.063188
Echis carinatus	150	0.039667	0.038333	0.051667	0.033	0.04	0.035333	0.032647	0.028235	0.03353	0.028696	0.026957	0.028033
	15	0.039	0.037	0.044915	0.041333	0.038	0.051333	0.032353	0.031765	0.031765	0.035652	0.034493	0.034493
	1.5	0.031667	0.035	0.042254	0.062	0.082333	0.085333	0.038529	0.039117	0.036176	0.033913	0.032754	0.03942
	0.15	0.045333	0.038333	0.046506	0.129333	0.134	0.139	0.064412	0.063529	0.066176	0.055652	0.065797	0.066667
Bothrops asper	150	0.024118	0.034412	0.031475	0.031594	0.027246	0.028197	0.025507	0.025217	0.026957	0.038529	0.024776	0.01913
	15	0.024412	0.025588	0.021639	0.042609	0.044058	0.054754	0.026087	0.022029	0.023382	0.010147	0.014627	0.022029
	1.5	0.054265	0.063529	0.050164	0.07942	0.08087	0.086885	0.03087	0.034783	0.027826	0.027353	0.023881	0.022319
	0.15	0.102941	0.095	0.090492	0.09942	0.09942	0.108197	0.031304	0.032754	0.031884	0.023824	0.037015	0.037681
Daboia russelii	150	0.007941	0.007941	0.012295	0.078529	0.088406	0.078689	0.003235	0.005735	0.005735	0.020298	0.04087	0.028525
	15	0.028677	0.029412	0.023934	0.118551	0.108116	0.110164	0.012059	0.011029	0.019412	0.013731	0.01942	0.021311
	1.5	0.116765	0.107941	0.108525	0.128406	0.131884	0.127541	0.011471	0.009706	0.021618	0.016471	0.020298	0.016522
	0.15	0.148235	0.138235	0.140328	0.135942	0.12913	0.141639	0.022647	0.03	0.064412	0.027941	0.030746	0.036522

## Sheet: Figure 4
PANEL A
	EOC	ECAR	BAS	BAR	DRUS	Control
	0.031	0.081548	0.040067	0.0635	0.000238	0.000267
	0.037917	0.101369	0.03381	0.070655	-0.00036	-0.0006
	0.04506	0.095982	0.040595	0.085417	0.000536	-0.00018
PANEL B
Echis ocellatus	Venom	150 uM	15 uM	1.5 uM	150 nM	Control
	0.031	0.000467	0.000733	0.002667	0.016667	0.000267
	0.037917	-0.00048	0.000357	0.004226	0.023869	-0.0006
	0.04506	-0.00024	-0.00012	0.004702	0.026964	-0.00018
Echis carinatus	0.081548	-0.00018	0.001726	0.02506	0.08494	0.000467
	0.101369	-6e-05	0.002857	0.040952	0.09756	-0.0006
	0.095982	-0.00018	0.003095	0.042202	0.107857	-0.00018
Bothrops asper	0.040067	0.000533	0.003733	0.017	0.034133	0.000467
	0.03381	-0.00024	0.002738	0.016667	0.038512	-0.0006
	0.040595	-0.00054	0.004018	0.019405	0.040357	-0.00018
Bitis arietans	0.0635	6.67e-05	0.0014	0.0113	0.0636	0.000467
	0.070655	5.95e-05	0.001071	0.012024	0.069286	-0.0006
	0.085417	-6e-05	0.001786	0.015952	0.087411	-0.00018

## Sheet: Figure 5
PANEL A							PANEL B
Echis ocellatus		Venom	Ven + M	Ven + V	Ven + N		Echis ocellatus		Venom	Ven + MV	Ven + MVN
	0.05	1						0.05	1
	0.05	1						0.05	1
	0.06	1						0.06	1
	0.48	1						0.48	1
	0.83	1						0.83	1
	3.6		1					6		0
	6		0					6		0
	6		0					6		0
	6		0					6		0
	6		0					6		0
	6							6			0
	0.083			1				6			0
	0.15			1				6			0
	1.11			1				6			0
	3.5			1				6			0
	5.68			1
	0.183333				1
	0.233333				1
	0.383333				1
	0.833333				1
	0.883333				1
PANEL C
	Control	EOC	EOC +M	M	EOC + V	V	EOC + N	N	EOC + MV	MV	EOC + MVN	MVN
	15.904	1212.07	266.032	16.1111	649.936	31.2351	714.784	131.703	196.064	150.9	255.569	14.6561
	10.23	1277.38	267.993	15.7371	649.936	13.1238	859.09	28.121	203.997	30.0557	238.106	21.4904
	15.904	1287.64	231.267	12.5653	472.748	49.5071	698.559	24.96	174.805	7.48028	226.147	8.40245
		1273.88	254.57		560.612		543.921		162.053
		585.587			577.995		618.686		194.152
PANEL D							PANEL E
Echis carinatus		Venom	Ven + MV	Ven + MVN			Bothrops asper		Ven	Ven + MV	Ven + MVN
	0.03	1						0.03	1
	0.03	1						0.03	1
	0.05	1						0.06	1
	0.06	1						0.21	1
	0.1	1						0.3	1
	6		0					6		0
	6		0					6		0
	6		0					6		0
	6		0					6		0
	6		0					6		0
	6			0				6			0
	6			0				6			0
	6			0				6			0
	6			0				6			0
	6			0				6			0
PANEL F							PANEL G
Bitis arietans		Venom	Ven + MV	Ven + MVN			Daboia russelii		Venom	Ven + MV	Ven + MVN
	0.05	1						0.01	1
	0.05	1						0.01	1
	0.05	1						0.03	1
	0.06	1						0.01	1
	0.08	1						0.03	1
	6		0					6		0
	6		0					6		0
	6		0					6		0
	6		0					6		0
	6		0					6		0
	6			0				0.51			1
	6			0				6			0
	6			0				6			0
	6			0				6			0
	6			0				6			0
PANEL H		Control	MVN	EOC	EOC + MVN	ECAR	ECAR + MVN	BAR	BAR + MVN	BAS	BAS + MVN	DRUS	DRUS +MVN
		15.904	14.6561	1212.07	255.569	1082.85	296.692	20.087	8.92651	361.252	21.9308	752.485	107.037
		10.23	21.4904	1277.38	238.106	1002.59	274.298	47.7135	8.79464	406.886	31.3234	802.472	24.683
		15.904	8.40245	1287.64	226.147	1165.81	231.45	54.1696	9.85156	357.077	300.17	746.71	17.2201
				1273.88						389.301			21.3331
				585.587						535.109

## Sheet: Figure 6
PANEL A						PANEL B
Echis ocellatus		Venom	Ven + MV			Echis carinatus		Venom	Ven + MV
	1.83	1					2.17	1
	1.83	1					2	1
	2.38	1					2.3	1
	3.57	1					2.33	1
	3.98	1					2.58	1
	24		0				21.3		1
	24		0				24		0
	24		0				24		0
	24		0				24		0
	24		0				24		0
PANEL C						PANEL D
Bothrops asper		Venom	Ven + MV			Bitis arietans		Venom	Ven + MV
	0.47	1					0.97	1
	1.4	1					1.07	1
	1.47	1					1.2	1
	1.63	1					2.15	1
	2.67	1					2.22	1
	24		0				24		0
	24		0				24		0
	24		0				24		0
	24		0				24		0
	24		0				24		0
PANEL E
Daboia russelii		Venom	Ven + MV
	1.28333	1
	2.8	1
	4.16667	1
	7.06667	1
	7.06667	1
	24		0
	24		0
	24		0
	24		0
	24		0
PANEL F	Control	MV ip	EOC ip	EOC + MV	ECAR ip	ECAR + MV	BAS ip	BAS + MV	BAR ip	BAR+ MV	DRUS ip	DRUS + MV
	18.1405	103.671	919.133	153.797	978.65	228.044	336.207	14.1926	214.249	6.66512	823.385	19.8383
	11.0489	120.025	765.645	177.694	948.462	174.411	112.485	19.7556	76.2238	41.452	43.8369	100.755
	17.0287	17.0572	784.62	187.104	1030.52	181.038	267.881	34.1788	51.0617	17.2511	66.3724	4.271
		15.3915	750.915			160.611			226.887		47.0203
									26.6843		66.1856
											19.2845
											35.8253

## Sheet: Supp Figure 2
PANEL B
	Dose (micromolar)	Marimastat			Varespladib			MV
Daboia russelii	150	0.003235	0.005735	0.005735	0.111304	0.111594	0.12029	0.023913	0.027391	0.022174
	15	0.012059	0.011029	0.019412	0.095942	0.096812	0.086957	0.021739	0.021739	0.018261
	1.5	0.011471	0.009706	0.021618	0.103188	0.10087	0.084348	0.03971	0.04913	0.04058
	0.15	0.022647	0.03	0.064412	0.102899	0.108116	0.124783	0.061739	0.058696	0.057826

## Sheet: Supp Figure 4
PANEL A
	Control	EOC iv	ECAR iv	BAS iv	BAR iv	DRUS iv
	82.853	87.2665	85.6527	201.314	71.732	104.794
	103.649	83.9444	68.1567	188.468	80.6162	94.511
	89.8778	78.8433	117.044	198.854	68.536	107.595
	57.2435	150.233		224.113
	60.7508	106.543		271.7
	63.0918
PANEL B
	Control	EOC ip	ECAR ip	BAS ip	BAR ip	DRUS ip
	57.2435	87.2665	106.32	388.592	125.772	59.7608
	60.7508	83.9444	144.798	301.43	135.658	122.662
	63.0918	78.8433	168.49	348.51	76.5445	91.0639
	78.2283	150.233	156.684		86.3594	56.252
	75.0503	106.543			91.5079	45.3807
					66.2823
PANEL C
	Control	MV iv	BAS iv	BAS + MV iv	MV ip	BAS ip	BAS + MV ip
	57.2435	59.7608	201.314	70.2102	83.7447	388.592	78.5085
	60.7508	61.471	188.468	77.7862	63.9922	301.43	88.0815
	63.0918	64.3529	198.854	81.3068	56.3419	348.51	48.1636
			224.113
			271.7

## Sheet: Supp Figure 5
	Venom	Ven + MV	Ven + D + AV	Ven + D
1.83	1
1.83	1
2.38	1
3.57	1
3.98	1
24		0
24		0
24		0
24		0
24		0
24			0
24			0
24			0
24			0
24			0
12.6				1
21.51				1
15.51				1
24				0
24				0
